# Supplementary material for: Identification of Candidate Genes for Clubroot-Resistance in Brassica oleracea Using Quantitative Trait Loci-Sequencing
Source: Front Plant Sci. 2021 Nov 16;12:703520. doi: 10.3389/fpls.2021.703520 (PMC8635040; doi:10.3389/fpls.2021.703520)
Supplement: Supplementary file 1 [file Table_1.XLSX]

## Sheet: Table S1 
Table S1 Sequences of primers used in qRT-PCR
Gene ID	Gene description	Primer	Sequence (5’ → 3’)
BoAct1	Brassica oleracea actin	BoAct1-F	CAATCTACGAGGGTTACGCTCTTCG
		BoAct1-R	GTGGTGAACATGTAACCTCTCTCGG
Bol017632	signal transduction	C4-1F	CCAAGCAAGGCGATTACATAAA
		C4-1R	TTTCTCCTTATCGTTATCCGCC
Bol017643	heat shock protein	C4-2F	TTGGACATGAAACACGTCTAGA
		C4-2R	GAAGCTTGAAGAAAGAACGGTT
Bol024340	barely any meristem 3	C7-4F	TTCAACAACTTCTTGTTCGGTC
		C7-4R	ATCAAACCCTTTGGCAGTTTAC
Bol024384	ABA catabolism	C7-5F	CCTAACGTCTTTTTCGCATCAA
		C7-5R	TAACATCCTCTCTTTACTCGCC
Bol037115	senescence-associated protein	C7-1F	TTCATGTACAGAGGAGACACAC
		C7-1R	AGCTTTCACAGATGAAGACAGA
Bol037119	PPR repeat family	C7-2F	GGTTCTTGTGAGACAAATGACC
		C7-2R	GTAGTAGAGAGACGAGTTCAGC
Bol037079	-	C7-3F	TCTCATACCCACCACCAAC
		C7-3R	CTTCTTCCCTCGATTCCAT
Bol042207	respiratory burst oxidase	C7-9F	CCAAATGGAGAATGGATTGCAA
		C7-9R	CGTCATCTTTTTCGAATACGCT
Bol042270	leucine-rich protein	C7-7F	TTAGAAGCAGTGAAGCAGTACA
		C7-7R	GCCGTTAAAGGTCTTGTACTTG
