# Supplementary material for: Identification of Candidate Genes for Clubroot-Resistance in Brassica oleracea Using Quantitative Trait Loci-Sequencing
Source: Front Plant Sci. 2021 Nov 16;12:703520. doi: 10.3389/fpls.2021.703520 (PMC8635040; doi:10.3389/fpls.2021.703520)
Supplement: Supplementary file 2 [file Table_2.XLSX]

## Sheet: Table S2
Table S2 Disease statistics of extreme lines in group I and group II
R/S pool	Line	DIC	DI
Group I
R	D31	0.1667	6.94
R	D162	0.2	6.67
R	D140	0.1176	4.41
R	D137	0.1765	5.88
R	D131	0.2	10
R	D127	0.3333	11.11
R	D118	0.1176	4.41
R	D115	0.1818	6.82
R	A8	0.1667	6.94
R	A67	0.1429	8.93
R	A66	0.2	6.67
R	A63	0.3077	9.62
R	A35	0.1875	9.38
R	A32	0.1053	2.63
R	A30	0.2222	9.72
R	A27	0.1765	7.35
R	A19	0.1429	4.76
R	GZ87	0.25	6.25
S	D94	1	57.5
S	D75	1	65.28
S	D70	0.9286	60.71
S	D48	0.9474	56.58
S	D36	1	59.52
S	D28	0.8667	56.67
S	D164	0.9545	48.86
S	D163	0.9474	53.95
S	D147	1	66.67
S	D134	0.9474	59.21
S	D132	1	57.81
S	A68	1	63.16
S	A46	0.913	54.35
S	A29	0.9545	55.68
S	A25	1	58.33
S	A12	0.9333	48.33
S	A14	1	53.33
S	263	0.8667	39.97
Group II
R	A32	0	0
R	A68	0	0
R	CP10	0	0
R	CP11	0	0
R	CP13	0	0
R	CP15	0.2	5
R	CP16	0	0
R	CP17	0	0
R	CP23	0	0
R	CP24	0.1667	4.17
R	CP41	0.25	6.25
R	CP46	0	0
R	CP47	0	0
R	CP52	0	0
R	CP55	0	0
R	CP44	0.1667	8.33
R	CP48	0.25	6.25
R	D163	0	0
R	D118	0	0
R	GZ87	0	0
S	A29	1	65
S	A46	1	75
S	A94	1	50
S	CP	1	50
S	CP18	1	67.86
S	CP21	1	53.57
S	CP26	1	42.86
S	CP27	0.625	37.5
S	CP29	1	59.38
S	CP32	0.5	37.5
S	CP34	1	62.5
S	CP35	1	43.75
S	CP43	0.8	35
S	CP45	0.8889	44.44
S	CP50	0.8	50
S	CP56	0.875	37.5
S	CP51	0.7222	38.89
S	D36	1	66.67
S	D48	0.6667	45.83
S	263	1	56.25
DI, disease index; DIC, disease incidence; GZ87, resistant parent; 263, susceptible parent.
