# Supplementary material for: Identification of Candidate Genes for Clubroot-Resistance in Brassica oleracea Using Quantitative Trait Loci-Sequencing
Source: Front Plant Sci. 2021 Nov 16;12:703520. doi: 10.3389/fpls.2021.703520 (PMC8635040; doi:10.3389/fpls.2021.703520)
Supplement: Supplementary file 3 [file Table_3.XLSX]

## Sheet: Table S3
Table S3 Quality statistics of genomic resequencing
Group	ID	materials	Clean Reads	No. SNP	No. Indel	Q30(%)	GC(%)	Mapped(%)	Properly mapped(%)
Group I	R01	resistant parent	27007965	3094119	951525	91.68	37.84	96.67	84.12
Group I	R02	susceptible parent	26045754	2644833	974279	93.43	34.45	97.29	83.31
Group I	R03	resistant pool	46554041	3622268	1009197	91.61	37.88	96.73	84.22
Group I	R04	susceptible pool	47325303	3544015	1009423	92.03	37.53	97.32	86.03
Group II	R01	resistant parent	41627873	2261615	537005	92.19	37.4	88.89	76.35
Group II	R02	susceptible parent	48606536	1879106	449374	92.44	37.64	88.67	76.19
Group II	R03	resistant pool	41842725	2370488	577825	92.29	37.51	90.09	77.33
Group II	R04	susceptible pool	57198236	2396560	583285	91.26	37.98	90.08	78.05
