# Supplementary material for: Identification of Candidate Genes for Clubroot-Resistance in Brassica oleracea Using Quantitative Trait Loci-Sequencing
Source: Front Plant Sci. 2021 Nov 16;12:703520. doi: 10.3389/fpls.2021.703520 (PMC8635040; doi:10.3389/fpls.2021.703520)
Supplement: Supplementary file 4 [file Table_4.XLSX]

## Sheet: Table S4
Table S4 Quality statistics of RNA sequencing data.
Samples*	Clean reads	Clean bases	GC Content	%≥Q30
R1D0	22657223	6762919652	0.4732	0.9405
R2D0	22539224	6721915302	0.4726	0.9377
R3D0	21814394	6523387500	0.4692	0.9334
R1D4	24359797	7269785286	0.4752	0.94
R2D4	24186919	7211094756	0.4756	0.9443
R3D4	29020966	8653416572	0.4738	0.9446
R1D7	25626248	7653790630	0.4735	0.9447
R2D7	35591455	10612142232	0.474	0.9432
R3D7	24180581	7220159132	0.4734	0.9411
R1D14	20304083	6064126994	0.4714	0.9424
R2D14	26745606	7973759150	0.4736	0.9312
R3D14	24669627	7370299414	0.4713	0.9395
S1D0	25077097	7502106862	0.4675	0.9418
S2D0	25607680	7655348164	0.4703	0.9452
S3D0	21289313	6367844932	0.4704	0.9433
S1D4	24669439	7338423626	0.4748	0.9428
S2D4	24485183	7313643382	0.4751	0.9387
S3D4	22818200	6808604538	0.4721	0.9465
S1D7	26337395	7869330364	0.4749	0.941
S2D7	22459050	6705737510	0.4747	0.9333
S3D7	23514771	7008477360	0.4744	0.9339
S1D14	24100794	7199399196	0.474	0.9347
S2D14	25829172	7704509806	0.4743	0.9489
S3D14	25053009	7467961652	0.4741	0.9496
*R stands for resistant pool, S stands for susceptible pool, numbers behind 'R' and 'S' represent biological replications, numbers behind 'D' represent days after inoculation
