# Supplementary material for: Identification of Candidate Genes for Clubroot-Resistance in Brassica oleracea Using Quantitative Trait Loci-Sequencing
Source: Front Plant Sci. 2021 Nov 16;12:703520. doi: 10.3389/fpls.2021.703520 (PMC8635040; doi:10.3389/fpls.2021.703520)
Supplement: Supplementary file 5 [file Table_5.XLSX]

## Sheet: Table S5
Table S5 DEGs within intervals of qCRc4-1, qCRc7-2, qCRc7-3 and qCRc7-4
gene ID	annotation
Bol017627	josephin protein-related
Bol017632	ATPH1 (ARABIDOPSIS THALIANA PLECKSTRIN HOMOLOGUE 1)
Bol017643	heat shock protein-related
Bol017645	FAD3 (FATTY ACID DESATURASE 3)
Bol017650	MAPKKK14
Bol006708	OFP2 (OVATE FAMILY PROTEIN 2)
Bol006698	glutaredoxin family protein
Bol006695	WRKY21
Bol006680	unknown protein
Bol008287	ASP1 (ASPARTATE AMINOTRANSFERASE 1)
Bol008267	CDT1A (ARABIDOPSIS HOMOLOG OF YEAST CDT1 A)
Bol037129	transcription factor activity
Bol037122	sugar:hydrogen symporter activity
Bol037119	function unknown
Bol037115	senescence-associated protein-related
Bol037114	zinc ion binding
Bol037086	ANAC071 protein
Bol037083	APRR2 transcription factor
Bol037081	ATPase activity
Bol037079	unknown protein
Bol037073	WRKY28
Bol037071	purine transmembrane transporter
Bol037069	transmembrane receptor protein serine
Bol037068	transmembrane receptor protein serine
Bol037065	unknown protein
Bol037064	glycosyl hydrolase family 17 protein
Bol037059	TCP family transcription factor
Bol024384	involved in ABA catabolism
Bol024379	nodulin-related
Bol024378	nodulin-related
Bol024372	TIR-NBS-LRR
Bol024371	TIR-NBS-LRR
Bol024369	TIR-NBS-LRR
Bol024368	TIR-NBS-LRR
Bol024363	iron-regulated transporter 1
Bol024362	iron-regulated transporter 1
Bol024361	response to gibberellin stimulus
Bol024359	response to cadmium ion
Bol024356	K+ potassium transporter
Bol024340	BAM3 (BARELY ANY MERISTEM 3)
Bol024333	calcium-binding protein
Bol024331	FAD-binding domain-containing protein
Bol024329	Tripeptidyl-peptidase II
Bol024322	basic helix-loop-helix family protein
Bol024315	L-glutamate transmembrane transporter
Bol024310	Gibberellin 2-oxidases
Bol024309	unknown protein
Bol024308	Heat-stress-associated Protein Hsa32
Bol024305	protein kinase family protein
Bol024295	POT family protein
Bol024286	MATE efflux family protein
Bol024283	unknown protein
Bol024282	TIR-NBS-LRR
Bol024273	unknown protein
Bol042042	trehalose-6-phosphate phosphatase
Bol042228	short hypocotyl under blue1
Bol042236	transcription factor
Bol042223	oxidoreductase
Bol042252	RNA binding
Bol042224	function unknown
Bol042270	leucine-rich repeat family protein
Bol042257	function unknown
Bol042265	peroxidase
Bol042202	nodulin MtN3 family protein
Bol042198	structural constituent of ribosome
Bol042220	enzyme inhibitor activity
Bol042266	peroxidase
Bol042231	protein kinase family protein
Bol042207	respiratory burst oxidase
Bol042185	glucose-6-phosphate isomerase
Bol042279	inositol oxygenase
