# Supplementary material for: Identification of Candidate Genes for Clubroot-Resistance in Brassica oleracea Using Quantitative Trait Loci-Sequencing
Source: Front Plant Sci. 2021 Nov 16;12:703520. doi: 10.3389/fpls.2021.703520 (PMC8635040; doi:10.3389/fpls.2021.703520)
Supplement: Supplementary file 6 [file Table_6.XLSX]

## Sheet: Table S6
Table S6 The information of disease resistance genes
Gene ID	Annotation	FPKM
		R0	R4	R7	R14	S0	S4	S7	S14
Bol024282	TIR-NBS-LRR	0.71	1.38	1.21	1.68	1.13	2.15	1.81	3.05
Bol024368	TIR-NBS-LRR	4.07	9.86	8.63	8.18	3.07	13.94	9.8	11.08
Bol024369	TIR-NBS-LRR	3.71	5.83	6.47	5.19	3.36	8.87	7.98	9.78
Bol024371	TIR-NBS-LRR	0.42	1.31	1.34	1.32	0.59	1.57	2.21	2.12
Bol024372	TIR-NBS-LRR	2.65	10.24	8.85	8.72	2.91	11.9	13.91	12.94
Bol024376	TIR-NBS-LRR	-	-	-	-	-	-	-	-
